# Supplementary material for: Identification of an amphipathic peptide sensor of the Bacillus subtilis fluid membrane microdomains
Source: Commun Biol. 2019 Aug 20;2:316. doi: 10.1038/s42003-019-0562-8 (PMC6702220; doi:10.1038/s42003-019-0562-8)
Supplement: Supplementary file 3 — Supplementary Data 1 [file 42003_2019_562_MOESM3_ESM.xlsx]

## Sheet: Sheet1
Time/h		WT-168			168	SD		WT			WT			S256A			S256A			T255W			T255W			K257A			K257A
0		0.05	0.05	0.05	0.05	8.49837e-18		0.05	0.05	0.05	0.05	8.49837e-18		0.05	0.05	0.05	0.05	8.49837e-18		0.05	0.05	0.05	0.05	8.49837e-18		0.05	0.05	0.05	0.05	8.49837e-18
1		0.07	0.08	0.07	0.0733333	0.0057735		0.08	0.08	0.07	0.0766667	0.0057735		0.06	0.07	0.07	0.0666667	0.0057735		0.08	0.07	0.07	0.0733333	0.0057735		0.06	0.07	0.08	0.07	0.01
2		0.19	0.2	0.22	0.203333	0.0152753		0.2	0.2	0.22	0.206667	0.011547		0.21	0.19	0.21	0.203333	0.011547		0.1	0.09	0.09	0.0933333	0.0057735		0.06	0.06	0.08	0.0666667	0.011547
2.5		0.28	0.29	0.32	0.296667	0.0208167		0.3	0.31	0.31	0.306667	0.0057735		0.28	0.27	0.28	0.276667	0.0057735		0.13	0.14	0.13	0.133333	0.0057735		0.09	0.06	0.08	0.0766667	0.0152753
3		0.64	0.65	0.68	0.656667	0.0208167		0.6	0.58	0.57	0.583333	0.0152753		0.58	0.58	0.6	0.586667	0.011547		0.19	0.19	0.18	0.186667	0.0057735		0.14	0.12	0.12	0.126667	0.011547
3.5		1.33	1.28	1.35	1.32	0.0360555		1.21	1.21	1.23	1.21667	0.011547		1.24	1.26	1.27	1.25667	0.0152753		0.32	0.33	0.33	0.326667	0.0057735		0.22	0.2	0.21	0.21	0.01
4		1.95	1.91	1.86	1.90667	0.0450925		1.75	1.8	1.84	1.79667	0.0450925		1.78	1.9	1.88	1.85333	0.064291		0.46	0.47	0.5	0.476667	0.0208167		0.28	0.28	0.27	0.276667	0.0057735
5		3.35	3.41	3.33	3.36333	0.0416333		3.2	3.24	3.25	3.23	0.0264575		3.22	3.31	3.3	3.27667	0.0493288		1.61	1.65	1.68	1.64667	0.0351188		1.1	1.14	1.05	1.09667	0.0450925
6		4.25	4.31	4.19	4.25	0.06		3.91	3.96	4.15	4.00667	0.126623		3.98	4.07	4.01	4.02	0.0458258		2.91	3.12	2.87	2.96667	0.134288		2.04	2.11	1.99	2.04667	0.0602771
8		4.65	4.82	4.74	4.73667	0.085049		4.18	4.2	4.3	4.22667	0.064291		4.26	4.41	4.29	4.32	0.0793725		3.6	3.95	3.67	3.74	0.185203		3.15	3.16	3.07	3.12667	0.0493288
12		5.31	5.5	5.37	5.39333	0.0971253		4.67	4.74	4.83	4.74667	0.0802081		4.66	4.58	4.79	4.67667	0.105987		4.2	4.31	4.17	4.22667	0.0737111		3.35	3.41	3.18	3.31333	0.119304
